# Supplementary material for: RIP5 Interacts with REL1 and Negatively Regulates Drought Tolerance in Rice
Source: Cells. 2024 May 21;13(11):887. doi: 10.3390/cells13110887 (PMC11172185; doi:10.3390/cells13110887)
Supplement: Supplementary file 1 [file cells-13-00887-s001.zip]

Archive with 1 entries (1 files):
- cells-3002690-supplementary.pdf
